# Supplementary material for: The complete plastomes of seven Peucedanum plants: comparative and phylogenetic analyses for the Peucedanum genus
Source: BMC Plant Biol. 2022 Mar 7;22:101. doi: 10.1186/s12870-022-03488-x (PMC8900453; doi:10.1186/s12870-022-03488-x)
Supplement: Supplementary file 2 — Additional file 2: Table S1. Summary of Illumina sequencing of Peucedanum. [file 12870_2022_3488_MOESM2_ESM.xls]

## Sheet: Sheet1
Table S1 Summary of Illumina sequencing of Peucedanum.
Taxa	Voucher	No. of clean reads	No. of mapped reads	Sequencing coverage (×)
Peucedanum ampliatum	JQP19082505	37595184	712889	730.073
Peucedanum mashanense	LCK2020002	36875778	826976	809.405
Peucedanum angelicoides	LZL2020085	38552200	1027161	1088.15
Peucedanum longshengense	LCK2020003	44140972	2095387	2137.74
Peucedanum medicum	LCK2020004	41028148	2163493	2144.62
Peucedanum harry-smithii var. grande	JQP19082303	39279764	2180209	2238.14
Peucedanum japonicum	LCK2020001	41115356	6125929	6266.18
