# Supplementary material for: The complete plastomes of seven Peucedanum plants: comparative and phylogenetic analyses for the Peucedanum genus
Source: BMC Plant Biol. 2022 Mar 7;22:101. doi: 10.1186/s12870-022-03488-x (PMC8900453; doi:10.1186/s12870-022-03488-x)
Supplement: Supplementary file 4 — Additional file 4: Table S3. Codon usage and relative synonymous codon usage (RSCU) values of protein-coding genes of the twelve Peucedanum plastomes. [file 12870_2022_3488_MOESM4_ESM.xls]

## Sheet: Sheet1
Table S3 Codon usage and relative synonymous codon usage (RSCU) values of protein-coding genes of the twelve Peucedanum plastomes.
Amino Acid	Codon	P. ampliatum		P. angelicoides		P. chujaense		P. delavayi		P. harry-smithii var. grande		P. insolens		P. japonicum		P. longshengense		P. mashanense		P. medicum		P. praeruptorum		P. terebinthaceum
		Number	RSCU	Number	RSCU	Number	RSCU	Number	RSCU	Number	RSCU	Number	RSCU	Number	RSCU	Number	RSCU	Number	RSCU	Number	RSCU	Number	RSCU	Number	RSCU
Phe	UUU	875	1.35	881	1.36	871	1.36	877	1.36	869	1.36	877	1.35	871	1.35	876	1.36	849	1.34	871	1.35	874	1.36	859	1.36
	UUC	417	0.65	417	0.64	414	0.64	417	0.64	413	0.64	418	0.65	415	0.65	416	0.64	417	0.66	420	0.65	415	0.64	401	0.64
Leu	UUA	800	2	797	2	804	2.01	790	1.98	797	2	796	1.99	798	1.99	798	1.99	783	1.98	798	1.99	799	2	785	2.01
	UUG	472	1.18	471	1.18	471	1.18	474	1.19	470	1.18	474	1.18	474	1.18	474	1.18	464	1.18	472	1.18	473	1.18	458	1.17
	CUU	502	1.25	507	1.27	506	1.26	521	1.3	499	1.25	511	1.28	505	1.26	503	1.26	499	1.26	504	1.26	503	1.26	493	1.26
	CUC	154	0.38	152	0.38	157	0.39	145	0.36	153	0.38	150	0.38	154	0.38	156	0.39	157	0.4	157	0.39	152	0.38	153	0.39
	CUA	329	0.82	324	0.81	322	0.8	324	0.81	330	0.83	326	0.81	327	0.82	327	0.82	322	0.82	327	0.82	330	0.82	318	0.81
	CUG	145	0.36	141	0.35	144	0.36	144	0.36	145	0.36	143	0.36	143	0.36	145	0.36	143	0.36	145	0.36	145	0.36	140	0.36
Ile	AUU	933	1.44	940	1.45	939	1.45	929	1.44	933	1.45	924	1.43	934	1.45	932	1.44	922	1.45	933	1.44	934	1.45	914	1.45
	AUC	365	0.57	362	0.56	359	0.55	363	0.56	360	0.56	364	0.56	369	0.57	364	0.56	364	0.57	366	0.57	365	0.57	355	0.56
	AUA	640	0.99	645	0.99	643	0.99	637	0.99	640	0.99	651	1.01	635	0.98	639	0.99	623	0.98	639	0.99	639	0.99	623	0.99
Met	AUG	527	1	529	1	527	1	531	1	528	1	531	1	529	1	530	1	529	1	531	1	529	1	519	1
Val	GUU	479	1.51	485	1.52	484	1.51	469	1.49	478	1.51	480	1.51	483	1.52	481	1.51	477	1.5	485	1.51	480	1.51	479	1.52
	GUC	152	0.48	149	0.47	149	0.47	156	0.5	152	0.48	150	0.47	153	0.48	153	0.48	153	0.48	154	0.48	152	0.48	144	0.46
	GUA	457	1.44	460	1.44	462	1.44	452	1.44	456	1.44	458	1.44	459	1.44	459	1.44	458	1.44	464	1.45	459	1.45	458	1.46
	GUG	180	0.57	185	0.58	185	0.58	179	0.57	179	0.57	180	0.57	176	0.55	178	0.56	181	0.57	181	0.56	177	0.56	178	0.57
Ser	UCU	486	1.74	483	1.73	481	1.72	494	1.76	483	1.74	489	1.74	486	1.74	485	1.74	480	1.73	489	1.74	487	1.75	461	1.71
	UCC	254	0.91	260	0.93	260	0.93	257	0.91	255	0.92	261	0.93	253	0.91	257	0.92	254	0.92	256	0.91	255	0.91	247	0.92
	UCA	319	1.14	318	1.14	320	1.14	315	1.12	320	1.15	326	1.16	318	1.14	320	1.15	309	1.12	319	1.14	320	1.15	311	1.15
	UCG	174	0.62	171	0.61	175	0.62	173	0.62	174	0.63	174	0.62	174	0.62	173	0.62	174	0.63	175	0.62	172	0.62	167	0.62
Pro	CCU	378	1.59	379	1.59	373	1.58	375	1.57	378	1.59	379	1.6	377	1.59	378	1.59	373	1.58	380	1.59	377	1.59	366	1.57
	CCC	174	0.73	171	0.72	173	0.73	175	0.73	175	0.74	170	0.72	175	0.74	176	0.74	173	0.73	173	0.73	175	0.74	168	0.72
	CCA	252	1.06	255	1.07	251	1.06	268	1.12	252	1.06	254	1.07	253	1.06	251	1.05	255	1.08	254	1.06	252	1.06	251	1.08
	CCG	146	0.61	148	0.62	150	0.63	137	0.57	146	0.61	143	0.6	146	0.61	147	0.62	145	0.61	147	0.62	146	0.61	145	0.62
Thr	ACU	486	1.63	486	1.64	488	1.64	482	1.62	487	1.64	489	1.64	488	1.64	487	1.64	483	1.64	485	1.64	488	1.64	481	1.65
	ACC	224	0.75	221	0.75	220	0.74	221	0.74	224	0.75	220	0.74	223	0.75	225	0.76	220	0.75	224	0.76	224	0.75	221	0.76
	ACA	350	1.18	347	1.17	354	1.19	353	1.19	350	1.18	345	1.16	351	1.18	349	1.17	348	1.18	350	1.18	350	1.18	346	1.19
	ACG	131	0.44	128	0.43	127	0.43	134	0.45	129	0.43	137	0.46	128	0.43	128	0.43	125	0.43	126	0.43	129	0.43	118	0.4
Ala	GCU	570	1.8	570	1.81	573	1.81	570	1.8	569	1.79	576	1.81	570	1.8	571	1.79	571	1.81	570	1.8	569	1.79	570	1.8
	GCC	204	0.64	198	0.63	200	0.63	205	0.65	206	0.65	204	0.64	203	0.64	204	0.64	200	0.63	202	0.64	206	0.65	200	0.63
	GCA	352	1.11	349	1.11	346	1.09	348	1.1	349	1.1	345	1.09	351	1.11	353	1.11	347	1.1	349	1.1	350	1.1	348	1.1
	GCG	144	0.45	143	0.45	146	0.46	147	0.46	146	0.46	146	0.46	146	0.46	145	0.46	143	0.45	145	0.46	147	0.46	146	0.46
Tyr	UAU	679	1.59	688	1.61	695	1.6	681	1.61	676	1.59	683	1.6	678	1.59	681	1.59	665	1.59	682	1.61	678	1.59	682	1.6
	UAC	176	0.41	168	0.39	172	0.4	166	0.39	175	0.41	172	0.4	177	0.41	175	0.41	170	0.41	167	0.39	177	0.41	172	0.4
TER	UAA	41	1.56	43	1.63	42	1.59	39	1.48	41	1.56	42	1.59	42	1.59	42	1.59	42	1.59	41	1.56	42	1.59	42	1.59
	UAG	21	0.8	19	0.72	21	0.8	22	0.84	20	0.76	21	0.8	20	0.76	20	0.76	20	0.76	21	0.8	19	0.72	21	0.8
His	CAU	407	1.51	409	1.53	405	1.52	394	1.52	405	1.5	408	1.54	405	1.51	407	1.51	407	1.52	409	1.52	405	1.5	401	1.54
	CAC	132	0.49	127	0.47	127	0.48	125	0.48	135	0.5	123	0.46	130	0.49	131	0.49	130	0.48	130	0.48	136	0.5	121	0.46
Gln	CAA	605	1.52	612	1.52	608	1.52	606	1.53	603	1.51	607	1.53	601	1.51	606	1.52	603	1.52	606	1.52	604	1.51	592	1.52
	CAG	193	0.48	193	0.48	192	0.48	186	0.47	197	0.49	184	0.47	194	0.49	193	0.48	190	0.48	191	0.48	197	0.49	187	0.48
Asn	AAU	800	1.51	806	1.52	804	1.51	797	1.5	798	1.51	812	1.52	799	1.51	797	1.51	786	1.52	796	1.51	800	1.51	775	1.51
	AAC	257	0.49	257	0.48	258	0.49	263	0.5	257	0.49	257	0.48	256	0.49	257	0.49	251	0.48	256	0.49	259	0.49	251	0.49
Lys	AAA	906	1.51	902	1.51	911	1.51	906	1.51	904	1.51	925	1.53	904	1.5	901	1.5	902	1.51	908	1.51	904	1.5	892	1.52
	AAG	296	0.49	290	0.49	293	0.49	295	0.49	297	0.49	288	0.47	300	0.5	298	0.5	294	0.49	298	0.49	298	0.5	281	0.48
Asp	GAU	719	1.59	717	1.61	714	1.6	715	1.6	718	1.6	719	1.61	717	1.59	719	1.6	716	1.6	721	1.6	717	1.6	699	1.6
	GAC	183	0.41	175	0.39	179	0.4	176	0.4	182	0.4	173	0.39	185	0.41	182	0.4	180	0.4	181	0.4	181	0.4	176	0.4
Glu	GAA	867	1.51	870	1.51	868	1.51	866	1.49	865	1.51	873	1.5	866	1.51	867	1.51	864	1.51	867	1.51	864	1.51	848	1.51
	GAG	281	0.49	284	0.49	285	0.49	294	0.51	281	0.49	293	0.5	281	0.49	278	0.49	279	0.49	279	0.49	281	0.49	273	0.49
Cys	UGU	181	1.53	185	1.54	184	1.55	182	1.55	180	1.53	188	1.55	182	1.54	179	1.53	180	1.53	183	1.54	180	1.53	180	1.53
	UGC	56	0.47	55	0.46	54	0.45	53	0.45	55	0.47	55	0.45	55	0.46	55	0.47	55	0.47	55	0.46	55	0.47	56	0.47
TER	UGA	17	0.65	17	0.65	16	0.61	18	0.68	18	0.68	16	0.61	17	0.65	17	0.65	17	0.65	17	0.65	18	0.68	16	0.61
Trp	UGG	399	1	397	1	396	1	396	1	399	1	401	1	398	1	399	1	395	1	397	1	399	1	381	1
Arg	CGU	304	1.36	307	1.38	310	1.39	315	1.39	305	1.36	308	1.36	305	1.36	306	1.37	306	1.37	308	1.37	304	1.36	306	1.4
	CGC	88	0.39	85	0.38	82	0.37	87	0.38	86	0.38	88	0.39	88	0.39	88	0.39	83	0.37	84	0.37	87	0.39	80	0.37
	CGA	310	1.38	308	1.38	309	1.38	308	1.36	312	1.39	305	1.35	311	1.38	312	1.39	313	1.4	312	1.39	312	1.39	307	1.41
	CGG	108	0.48	105	0.47	109	0.49	104	0.46	107	0.48	110	0.49	111	0.49	107	0.48	109	0.49	110	0.49	107	0.48	106	0.49
Ser	AGU	346	1.24	347	1.24	351	1.25	352	1.25	345	1.24	349	1.24	348	1.25	348	1.25	348	1.26	350	1.25	347	1.24	341	1.26
	AGC	93	0.33	96	0.34	95	0.34	95	0.34	93	0.33	91	0.32	93	0.33	91	0.33	95	0.34	95	0.34	93	0.33	91	0.34
Arg	AGA	403	1.8	400	1.8	401	1.79	406	1.8	404	1.8	409	1.81	404	1.8	401	1.79	397	1.78	406	1.8	404	1.8	390	1.78
	AGG	131	0.58	132	0.59	130	0.58	137	0.61	131	0.58	136	0.6	130	0.58	130	0.58	132	0.59	130	0.58	131	0.58	122	0.56
Gly	GGU	540	1.35	533	1.34	537	1.35	543	1.36	535	1.35	532	1.34	535	1.34	537	1.35	530	1.35	538	1.35	538	1.35	533	1.36
	GGC	180	0.45	185	0.47	178	0.45	181	0.45	180	0.45	177	0.45	181	0.45	180	0.45	178	0.45	180	0.45	181	0.45	180	0.46
	GGA	605	1.52	603	1.52	601	1.51	608	1.52	603	1.52	612	1.55	605	1.52	606	1.52	594	1.51	601	1.51	604	1.51	591	1.5
	GGG	270	0.68	269	0.68	271	0.68	264	0.66	271	0.68	262	0.66	271	0.68	274	0.69	272	0.69	272	0.68	272	0.68	268	0.68
Total		22665		22656		22672		22642		22623		22710		22656		22664		22444		22682		22667		22184
