# Supplementary material for: The complete plastomes of seven Peucedanum plants: comparative and phylogenetic analyses for the Peucedanum genus
Source: BMC Plant Biol. 2022 Mar 7;22:101. doi: 10.1186/s12870-022-03488-x (PMC8900453; doi:10.1186/s12870-022-03488-x)
Supplement: Supplementary file 5 — Additional file 5: Table S4. RNA editing sites detected in the twelve plastome of Peucedanum. [file 12870_2022_3488_MOESM5_ESM.xls]

## Sheet: Sheet1
Table S4 RNA editing sites detected in the twelve plastome of Peucedanum.
Taxa	Gene	Nt Pos	AA Pos	Align Col	Effect	Score	Site Number	Total Site Number
P. ampliatum	accD	74	25	26	ACG (T) => ATG (M)	1
		785	262	288	TCG (S) => TTG (L)	0.8
		1007	336	374	GCG (A) => GTG (V)	1
		1186	396	434	CCA (P) => TCA (S)	1
		1394	465	503	CCT (P) => CTT (L)	1	5
	atpA	791	264	264	CCC (P) => CTC (L)	1	1
	atpB	35	12	12	GCT (A) => GTT (V)	0.86
		1487	496	496	TCG (S) => TTG (L)	1	2
	ccsA	556	186	191	CTT (L) => TTT (F)	0.8	1
	matK	640	214	229	CAT (H) => TAT (Y)	1
		991	331	346	CTT (L) => TTT (F)	0.86	2
	ndhA	107	36	36	CCT (P) => CTT (L)	1
		320	107	107	ACA (T) => ATA (I)	1
		566	189	189	TCA (S) => TTA (L)	1
		1073	358	358	TCC (S) => TTC (F)	1	4
	ndhB	2	1	1	ACG (T) => ATG (M)	1
		149	50	50	TCA (S) => TTA (L)	1
		467	156	156	CCA (P) => CTA (L)	1
		586	196	196	CAT (H) => TAT (Y)	1
		611	204	204	TCA (S) => TTA (L)	0.8
		737	246	246	CCA (P) => CTA (L)	1
		746	249	249	TCT (S) => TTT (F)	1
		830	277	277	TCA (S) => TTA (L)	1
		836	279	279	TCA (S) => TTA (L)	1
		902	301	301	ACC (T) => ATC (I)	1
		1481	494	494	CCA (P) => CTA (L)	1	11
	ndhD	29	10	10	ACG (T) => ATG (M)	1
		701	234	234	TCG (S) => TTG (L)	1
		905	302	302	TCA (S) => TTA (L)	1
		1325	442	442	TCA (S) => TTA (L)	0.8	4
	ndhF	290	97	97	TCA (S) => TTA (L)	1
		2209	737	743	CTT (L) => TTT (F)	1	2
	ndhG	166	56	56	CAT (H) => TAT (Y)	0.8
		314	105	105	ACA (T) => ATA (I)	0.8	2
	petB	418	140	140	CGG (R) => TGG (W)	1
		611	204	204	CCA (P) => CTA (L)	1	2
	petG	104	35	35	TCG (S) => TTG (L)	1	1
	psaI	104	35	51	ACT (T) => ATT (I)	1	1
	psbE	214	72	72	CCT (P) => TCT (S)	1	1
	psbF	77	26	26	TCT (S) => TTT (F)	1	1
	rpl20	308	103	103	TCA (S) => TTA (L)	0.86	1
	rpoA	833	278	280	TCA (S) => TTA (L)	1	1
	rpoB	338	113	113	TCT (S) => TTT (F)	1
		551	184	185	TCA (S) => TTA (L)	1
		566	189	190	TCG (S) => TTG (L)	1
		1450	484	501	CCT (P) => TCT (S)	1
		2426	809	827	TCA (S) => TTA (L)	0.86	5
	rpoC1	41	14	14	TCA (S) => TTA (L)	1
		1447	483	500	CGT (R) => TGT (C)	1	2
	rpoC2	806	269	280	ACT (T) => ATT (I)	0.86
		1493	498	517	ACG (T) => ATG (M)	0.86
		1897	633	817	CCA (P) => TCA (S)	1
		2278	760	948	CGG (R) => TGG (W)	1
		2957	986	1186	ACT (T) => ATT (I)	1
		3524	1175	1385	ACT (T) => ATT (I)	0.86	6
	rps2	676	226	226	CGT (R) => TGT (C)	0.86	1
	rps14	80	27	27	TCA (S) => TTA (L)	1
		149	50	53	CCG (P) => CTG (L)	1	2	58
P. angelicoides	accD	74	25	26	ACG (T) => ATG (M)	1
		785	262	288	TCG (S) => TTG (L)	0.8
		1186	396	434	CCA (P) => TCA (S)	1
		1394	465	503	CCT (P) => CTT (L)	1	4
	atpA	791	264	264	CCC (P) => CTC (L)	1	1
	atpB	35	12	12	GCT (A) => GTT (V)	0.86
		1487	496	496	TCG (S) => TTG (L)	1	2
	ccsA	556	186	191	CTT (L) => TTT (F)	0.8	1
	matK	640	214	229	CAT (H) => TAT (Y)	1
		991	331	346	CTT (L) => TTT (F)	0.86
		1013	338	353	GCG (A) => GTG (V)	0.86	3
	ndhA	107	36	36	CCT (P) => CTT (L)	1
		320	107	107	ACA (T) => ATA (I)	1
		566	189	189	TCA (S) => TTA (L)	1
		1073	358	358	TCC (S) => TTC (F)	1	4
	ndhB	149	50	50	TCA (S) => TTA (L)	1
		467	156	156	CCA (P) => CTA (L)	1
		586	196	196	CAT (H) => TAT (Y)	1
		611	204	204	TCA (S) => TTA (L)	0.8
		737	246	246	CCA (P) => CTA (L)	1
		746	249	249	TCT (S) => TTT (F)	1
		830	277	277	TCA (S) => TTA (L)	1
		836	279	279	TCA (S) => TTA (L)	1
		902	301	301	ACC (T) => ATC (I)	1
		1481	494	494	CCA (P) => CTA (L)	1	10
	ndhD	29	10	10	ACG (T) => ATG (M)	1
		701	234	234	TCG (S) => TTG (L)	1
		905	302	302	TCG (S) => TTG (L)	1
		1325	442	442	TCA (S) => TTA (L)	0.8	4
	ndhF	290	97	97	TCA (S) => TTA (L)	1
		2209	737	743	CTT (L) => TTT (F)	1	2
	ndhG	166	56	56	CAT (H) => TAT (Y)	0.8
		314	105	105	ACA (T) => ATA (I)	0.8	2
	petB	418	140	140	CGG (R) => TGG (W)	1
		611	204	204	CCA (P) => CTA (L)	1	2
	petG	104	35	35	TCG (S) => TTG (L)	1	1
	psaI	104	35	51	ACT (T) => ATT (I)	1	1
	psbE	214	72	72	CCT (P) => TCT (S)	1	1
	psbF	77	26	26	TCT (S) => TTT (F)	1	1
	rpl20	308	103	103	TCA (S) => TTA (L)	0.86	1
	rpoA	839	280	282	TCA (S) => TTA (L)	1	1
	rpoB	338	113	113	TCT (S) => TTT (F)	1
		551	184	185	TCA (S) => TTA (L)	1
		566	189	190	TCG (S) => TTG (L)	1
		1450	484	501	CCT (P) => TCT (S)	1
		2426	809	827	TCA (S) => TTA (L)	0.86	5
	rpoC1	41	14	14	TCA (S) => TTA (L)	1
		1447	483	500	CGT (R) => TGT (C)	1	2
	rpoC2	806	269	280	ACT (T) => ATT (I)	0.86
		1493	498	517	ACG (T) => ATG (M)	0.86
		1897	633	817	CCA (P) => TCA (S)	1
		2278	760	948	CGG (R) => TGG (W)	1
		3524	1175	1385	ACT (T) => ATT (I)	0.86	5
	rps2	676	226	226	CGT (R) => TGT (C)	0.86	1
	rps14	80	27	27	TCA (S) => TTA (L)	1
		149	50	53	CCG (P) => CTG (L)	1	2	56
P. chujaense	accD	74	25	26	ACG (T) => ATG (M)	1
		785	262	288	TCG (S) => TTG (L)	0.8
		1186	396	434	CCA (P) => TCA (S)	1
		1394	465	503	CCT (P) => CTT (L)	1	4
	atpA	791	264	264	CCC (P) => CTC (L)	1	1
	atpB	35	12	12	GCT (A) => GTT (V)	0.86
		1487	496	496	TCG (S) => TTG (L)	1	2
	ccsA	556	186	191	CTT (L) => TTT (F)	0.8	1
	matK	640	214	229	CAT (H) => TAT (Y)	1
		991	331	346	CTT (L) => TTT (F)	0.86
		1013	338	353	GCG (A) => GTG (V)	0.86	3
	ndhA	107	36	36	CCT (P) => CTT (L)	1
		320	107	107	ACA (T) => ATA (I)	1
		566	189	189	TCA (S) => TTA (L)	1
		1073	358	358	TCC (S) => TTC (F)	1	4
	ndhB	149	50	50	TCA (S) => TTA (L)	1
		467	156	156	CCA (P) => CTA (L)	1
		586	196	196	CAT (H) => TAT (Y)	1
		611	204	204	TCA (S) => TTA (L)	0.8
		737	246	246	CCA (P) => CTA (L)	1
		746	249	249	TCT (S) => TTT (F)	1
		830	277	277	TCA (S) => TTA (L)	1
		836	279	279	TCA (S) => TTA (L)	1
		902	301	301	ACC (T) => ATC (I)	1
		1481	494	494	CCA (P) => CTA (L)	1	10
	ndhD	2	1	1	ACG (T) => ATG (M)	1
		674	225	225	TCG (S) => TTG (L)	1
		878	293	293	TCA (S) => TTA (L)	1
		1298	433	433	TCA (S) => TTA (L)	0.8	4
	ndhF	290	97	97	TCA (S) => TTA (L)	1
		2209	737	743	CTT (L) => TTT (F)	1	2
	ndhG	166	56	56	CAT (H) => TAT (Y)	0.8
		314	105	105	ACA (T) => ATA (I)	0.8	2
	petB	418	140	140	CGG (R) => TGG (W)	1
		611	204	204	CCA (P) => CTA (L)	1	2
	petG	104	35	35	TCG (S) => TTG (L)	1	1
	psaI	104	35	51	ACT (T) => ATT (I)	1	1
	psbE	214	72	72	CCT (P) => TCT (S)	1	1
	psbF	77	26	26	TCT (S) => TTT (F)	1	1
	rpl20	308	103	103	TCA (S) => TTA (L)	0.86	1
	rpoA	833	278	280	TCA (S) => TTA (L)	1	1
	rpoB	338	113	113	TCT (S) => TTT (F)	1
		551	184	185	TCA (S) => TTA (L)	1
		566	189	190	TCG (S) => TTG (L)	1
		1450	484	501	CCT (P) => TCT (S)	1
		2000	667	684	TCT (S) => TTT (F)	1
		2426	809	827	TCA (S) => TTA (L)	0.86	6
	rpoC1	62	21	21	TCA (S) => TTA (L)	1
		1468	490	507	CGT (R) => TGT (C)	1	2
	rpoC2	818	273	284	ACT (T) => ATT (I)	0.86
		1505	502	521	ACG (T) => ATG (M)	0.86
		1909	637	821	CCA (P) => TCA (S)	1
		2290	764	952	CGG (R) => TGG (W)	1
		2969	990	1190	ACT (T) => ATT (I)	1
		3542	1181	1391	ACT (T) => ATT (I)	0.86	6
	rps2	676	226	226	CGT (R) => TGT (C)	0.86	1
	rps14	80	27	27	TCA (S) => TTA (L)	1
		149	50	53	CCG (P) => CTG (L)	1	2	58
P. delavayi	accD	74	25	26	ACG (T) => ATG (M)	1
		785	262	288	TCG (S) => TTG (L)	0.8
		1186	396	434	CCA (P) => TCA (S)	1
		1394	465	503	CCT (P) => CTT (L)	1	4
	atpA	791	264	264	CCC (P) => CTC (L)	1	1
	atpB	35	12	12	GCT (A) => GTT (V)	0.86
		1487	496	496	TCG (S) => TTG (L)	1	2
	ccsA	514	172	175	CTT (L) => TTT (F)	0.86	1
	matK	637	213	229	CAT (H) => TAT (Y)	1
		988	330	346	CTT (L) => TTT (F)	0.86
		1010	337	353	GCG (A) => GTG (V)	0.86	3
	ndhA	107	36	36	CCT (P) => CTT (L)	1
		320	107	107	ACA (T) => ATA (I)	1
		566	189	189	TCA (S) => TTA (L)	1
		1073	358	358	TCC (S) => TTC (F)	1	4
	ndhB	149	50	50	TCA (S) => TTA (L)	1
		467	156	156	CCA (P) => CTA (L)	1
		586	196	196	CAT (H) => TAT (Y)	1
		611	204	204	TCA (S) => TTA (L)	0.8
		737	246	246	CCA (P) => CTA (L)	1
		746	249	249	TCT (S) => TTT (F)	1
		830	277	277	TCA (S) => TTA (L)	1
		836	279	279	TCA (S) => TTA (L)	1
		902	301	301	ACC (T) => ATC (I)	1
		1481	494	494	CCA (P) => CTA (L)	1	10
	ndhD	29	10	10	ACG (T) => ATG (M)	1
		701	234	234	TCG (S) => TTG (L)	1
		905	302	302	TCA (S) => TTA (L)	1
		1325	442	442	TCA (S) => TTA (L)	0.8	4
	ndhF	299	100	100	TCA (S) => TTA (L)	1
		2218	740	746	CTT (L) => TTT (F)	1	2
	ndhG	166	56	56	CAT (H) => TAT (Y)	0.8
		314	105	105	ACA (T) => ATA (I)	0.8	2
	petB	418	140	140	CGG (R) => TGG (W)	1
		611	204	204	CCA (P) => CTA (L)	1	2
	petD	182	61	61	ACG (T) => ATG (M)	1	1
	petG	104	35	35	TCG (S) => TTG (L)	1	1
	psaI	104	35	51	ACT (T) => ATT (I)	1	1
	psbE	214	72	72	CCT (P) => TCT (S)	1	1
	psbF	77	26	26	TCT (S) => TTT (F)	1	1
	rpl20	308	103	103	TCA (S) => TTA (L)	0.86	1
	rpoA	833	278	280	TCA (S) => TTA (L)	1	1
	rpoB	338	113	113	TCT (S) => TTT (F)	1
		551	184	185	TCA (S) => TTA (L)	1
		566	189	190	TCG (S) => TTG (L)	1
		1450	484	501	CCT (P) => TCT (S)	1	4
	rpoC1	41	14	14	TCA (S) => TTA (L)	1
		434	145	145	TCT (S) => TTT (F)	0.86
		1447	483	500	CGT (R) => TGT (C)	1	3
	rpoC2	1444	482	499	CGC (R) => TGC (C)	0.86
		1493	498	517	ACG (T) => ATG (M)	0.86
		1897	633	817	CCA (P) => TCA (S)	1
		2278	760	948	CGG (R) => TGG (W)	1
		2957	986	1186	ACT (T) => ATT (I)	1
		3524	1175	1385	ACT (T) => ATT (I)	0.86	6
	rps2	676	226	226	CGT (R) => TGT (C)	0.86	1
	rps14	80	27	27	TCA (S) => TTA (L)	1
		149	50	53	CCG (P) => CTG (L)	1	2
	ycf3	359	120	124	ACC (T) => ATC (I)	1
		373	125	129	CCA (P) => TCA (S)	0.86	2	60
P. harry-smithii var. grande	accD	74	25	26	ACG (T) => ATG (M)	1
		785	262	288	TCG (S) => TTG (L)	0.8
		1007	336	374	GCG (A) => GTG (V)	1
		1186	396	434	CCA (P) => TCA (S)	1
		1394	465	503	CCT (P) => CTT (L)	1	5
	atpA	791	264	264	CCC (P) => CTC (L)	1	1
	atpB	35	12	12	GCT (A) => GTT (V)	0.86
		1487	496	496	TCG (S) => TTG (L)	1	2
	ccsA	556	186	191	CTT (L) => TTT (F)	0.8	1
	matK	640	214	229	CAT (H) => TAT (Y)	1
		991	331	346	CTT (L) => TTT (F)	0.86
		1013	338	353	GCG (A) => GTG (V)	0.86	3
	ndhA	107	36	36	CCT (P) => CTT (L)	1
		320	107	107	ACA (T) => ATA (I)	1
		566	189	189	TCA (S) => TTA (L)	1
		1073	358	358	TCC (S) => TTC (F)	1	4
	ndhB	149	50	50	TCA (S) => TTA (L)	1
		467	156	156	CCA (P) => CTA (L)	1
		586	196	196	CAT (H) => TAT (Y)	1
		611	204	204	TCA (S) => TTA (L)	0.8
		737	246	246	CCA (P) => CTA (L)	1
		746	249	249	TCT (S) => TTT (F)	1
		830	277	277	TCA (S) => TTA (L)	1
		836	279	279	TCA (S) => TTA (L)	1
		902	301	301	ACC (T) => ATC (I)	1
		1481	494	494	CCA (P) => CTA (L)	1	10
	ndhD	29	10	10	ACG (T) => ATG (M)	1
		701	234	234	TCG (S) => TTG (L)	1
		905	302	302	TCA (S) => TTA (L)	1
		1325	442	442	TCA (S) => TTA (L)	0.8	4
	ndhF	290	97	97	TCA (S) => TTA (L)	1	1
	ndhG	166	56	56	CAT (H) => TAT (Y)	0.8
		314	105	105	ACA (T) => ATA (I)	0.8	2
	petB	418	140	140	CGG (R) => TGG (W)	1
		611	204	204	CCA (P) => CTA (L)	1	2
	petG	104	35	35	TCG (S) => TTG (L)	1	1
	psaI	104	35	51	ACT (T) => ATT (I)	1	1
	psbE	214	72	72	CCT (P) => TCT (S)	1	1
	psbF	77	26	26	TCT (S) => TTT (F)	1	1
	rpl20	308	103	103	TCA (S) => TTA (L)	0.86	1
	rpoA	833	278	280	TCA (S) => TTA (L)	1	1
	rpoB	338	113	113	TCT (S) => TTT (F)	1
		551	184	185	TCA (S) => TTA (L)	1
		566	189	190	TCG (S) => TTG (L)	1
		1450	484	501	CCT (P) => TCT (S)	1
		2426	809	827	TCA (S) => TTA (L)	0.86	5
	rpoC1	41	14	14	TCA (S) => TTA (L)	1
		1447	483	500	CGT (R) => TGT (C)	1	2
	rpoC2	806	269	280	ACT (T) => ATT (I)	0.86
		1493	498	517	ACG (T) => ATG (M)	0.86
		1897	633	817	CCA (P) => TCA (S)	1
		2278	760	948	CGG (R) => TGG (W)	1
		2957	986	1186	ACT (T) => ATT (I)	1
		3524	1175	1385	ACT (T) => ATT (I)	0.86	6
	rps2	676	226	226	CGT (R) => TGT (C)	0.86	1
	rps14	80	27	27	TCA (S) => TTA (L)	1
		149	50	53	CCG (P) => CTG (L)	1	2	57
P. insolens	accD	74	25	26	ACG (T) => ATG (M)	1
		785	262	288	TCG (S) => TTG (L)	0.8
		1186	396	434	CCA (P) => TCA (S)	1	3
	atpA	791	264	264	CCC (P) => CTC (L)	1	1
	atpB	35	12	12	GCT (A) => GTT (V)	0.86
		1487	496	496	TCG (S) => TTG (L)	1	2
	ccsA	514	172	175	CTT (L) => TTT (F)	0.86	1
	matK	640	214	229	CAT (H) => TAT (Y)	1
		991	331	346	CTT (L) => TTT (F)	0.86
		1013	338	353	GCG (A) => GTG (V)	0.86	3
	ndhA	107	36	36	CCT (P) => CTT (L)	1
		320	107	107	ACA (T) => ATA (I)	1
		563	188	189	TCA (S) => TTA (L)	1
		1070	357	358	TCC (S) => TTC (F)	1	4
	ndhB	149	50	50	TCA (S) => TTA (L)	1
		467	156	156	CCA (P) => CTA (L)	1
		586	196	196	CAT (H) => TAT (Y)	1
		611	204	204	TCA (S) => TTA (L)	0.8
		737	246	246	CCA (P) => CTA (L)	1
		746	249	249	TCT (S) => TTT (F)	1
		830	277	277	TCA (S) => TTA (L)	1
		836	279	279	TCA (S) => TTA (L)	1
		902	301	301	ACC (T) => ATC (I)	1
		1481	494	494	CCA (P) => CTA (L)	1	10
	ndhD	2	1	1	ACG (T) => ATG (M)	1
		674	225	225	TCG (S) => TTG (L)	1
		878	293	293	TCA (S) => TTA (L)	1
		1298	433	433	TCA (S) => TTA (L)	0.8	4
	ndhF	290	97	97	TCA (S) => TTA (L)	1
		2209	737	743	CTT (L) => TTT (F)	1	2
	ndhG	166	56	56	CAT (H) => TAT (Y)	0.8
		314	105	105	ACA (T) => ATA (I)	0.8	2
	petB	430	144	144	CGG (R) => TGG (W)	1
		623	208	208	CCA (P) => CTA (L)	1	2
	petG	104	35	35	TCG (S) => TTG (L)	1	1
	psaI	104	35	51	ACT (T) => ATT (I)	1	1
	psbE	214	72	72	CCT (P) => TCT (S)	1	1
	psbF	77	26	26	TCT (S) => TTT (F)	1	1
	rpl20	308	103	103	TCA (S) => TTA (L)	0.86	1
	rpl23	194	65	65	ACT (T) => ATT (I)	0.86	1
	rpoA	833	278	280	TCA (S) => TTA (L)	1	1
	rpoB	338	113	113	TCT (S) => TTT (F)	1
		551	184	185	TCA (S) => TTA (L)	1
		566	189	190	TCG (S) => TTG (L)	1
		1450	484	501	CCT (P) => TCT (S)	1
		2426	809	827	TCA (S) => TTA (L)	0.86	5
	rpoC1	62	21	21	TCA (S) => TTA (L)	1
		1468	490	507	CGT (R) => TGT (C)	1	2
	rpoC2	1456	486	503	CGC (R) => TGC (C)	0.86
		1505	502	521	ACG (T) => ATG (M)	0.86
		1909	637	821	CCA (P) => TCA (S)	1
		2290	764	952	CGG (R) => TGG (W)	1
		2969	990	1190	ACT (T) => ATT (I)	1
		3536	1179	1389	ACT (T) => ATT (I)	0.86	6
	rps2	676	226	226	CGT (R) => TGT (C)	0.86	1
	rps14	80	27	27	TCA (S) => TTA (L)	1
		149	50	53	CCG (P) => CTG (L)	1	2	57
P. japonicum	accD	74	25	26	ACG (T) => ATG (M)	1
		785	262	288	TCG (S) => TTG (L)	0.8
		1007	336	374	GCG (A) => GTG (V)	1
		1186	396	434	CCA (P) => TCA (S)	1
		1394	465	503	CCT (P) => CTT (L)	1	5
	atpA	791	264	264	CCC (P) => CTC (L)	1	1
	atpB	35	12	12	GCT (A) => GTT (V)	0.86
		1487	496	496	TCG (S) => TTG (L)	1	2
	ccsA	556	186	191	CTT (L) => TTT (F)	0.8	1
	matK	640	214	229	CAT (H) => TAT (Y)	1
		991	331	346	CTT (L) => TTT (F)	0.86
		1013	338	353	GCG (A) => GTG (V)	0.86	3
	ndhA	107	36	36	CCT (P) => CTT (L)	1
		320	107	107	ACA (T) => ATA (I)	1
		566	189	189	TCA (S) => TTA (L)	1
		1073	358	358	TCC (S) => TTC (F)	1	4
	ndhB	149	50	50	TCA (S) => TTA (L)	1
		467	156	156	CCA (P) => CTA (L)	1
		586	196	196	CAT (H) => TAT (Y)	1
		611	204	204	TCA (S) => TTA (L)	0.8
		737	246	246	CCA (P) => CTA (L)	1
		746	249	249	TCT (S) => TTT (F)	1
		830	277	277	TCA (S) => TTA (L)	1
		836	279	279	TCA (S) => TTA (L)	1
		902	301	301	ACC (T) => ATC (I)	1
		1481	494	494	CCA (P) => CTA (L)	1	10
	ndhD	29	10	10	ACG (T) => ATG (M)	1
		701	234	234	TCG (S) => TTG (L)	1
		905	302	302	TCA (S) => TTA (L)	1
		1325	442	442	TCA (S) => TTA (L)	0.8	4
	ndhF	290	97	97	TCA (S) => TTA (L)	1
		2206	736	743	CTT (L) => TTT (F)	1	2
	ndhG	166	56	56	CAT (H) => TAT (Y)	0.8
		314	105	105	ACA (T) => ATA (I)	0.8	2
	petB	418	140	140	CGG (R) => TGG (W)	1
		611	204	204	CCA (P) => CTA (L)	1	2
	petG	104	35	35	TCG (S) => TTG (L)	1	1
	psaI	104	35	51	ACT (T) => ATT (I)	1	1
	psbE	214	72	72	CCT (P) => TCT (S)	1	1
	psbF	77	26	26	TCT (S) => TTT (F)	1	1
	rpl20	308	103	103	TCA (S) => TTA (L)	0.86	1
	rpoA	833	278	280	TCA (S) => TTA (L)	1	1
	rpoB	338	113	113	TCT (S) => TTT (F)	1
		551	184	185	TCA (S) => TTA (L)	1
		566	189	190	TCG (S) => TTG (L)	1
		1450	484	501	CCT (P) => TCT (S)	1
		2426	809	827	TCA (S) => TTA (L)	0.86	5
	rpoC1	41	14	14	TCA (S) => TTA (L)	1
		1447	483	500	CGT (R) => TGT (C)	1	2
	rpoC2	806	269	280	ACT (T) => ATT (I)	0.86
		1493	498	517	ACG (T) => ATG (M)	0.86
		1897	633	817	CCA (P) => TCA (S)	1
		2278	760	948	CGG (R) => TGG (W)	1
		2957	986	1186	ACT (T) => ATT (I)	1
		3524	1175	1385	ACT (T) => ATT (I)	0.86	6
	rps2	676	226	226	CGT (R) => TGT (C)	0.86	1
	rps14	80	27	27	TCA (S) => TTA (L)	1
		149	50	53	CCG (P) => CTG (L)	1	2	58
P. longshengense	accD	74	25	26	ACG (T) => ATG (M)	1
		785	262	288	TCG (S) => TTG (L)	0.8
		1007	336	374	GCG (A) => GTG (V)	1
		1186	396	434	CCA (P) => TCA (S)	1
		1394	465	503	CCT (P) => CTT (L)	1	5
	atpA	791	264	264	CCC (P) => CTC (L)	1	1
	atpB	35	12	12	GCT (A) => GTT (V)	0.86
		1487	496	496	TCG (S) => TTG (L)	1	2
	ccsA	556	186	191	CTT (L) => TTT (F)	0.8	1
	matK	640	214	229	CAT (H) => TAT (Y)	1
		991	331	346	CTT (L) => TTT (F)	0.86
		1013	338	353	GCG (A) => GTG (V)	0.86	3
	ndhA	107	36	36	CCT (P) => CTT (L)	1
		320	107	107	ACA (T) => ATA (I)	1
		566	189	189	TCA (S) => TTA (L)	1
		1073	358	358	TCC (S) => TTC (F)	1	4
	ndhB	149	50	50	TCA (S) => TTA (L)	1
		467	156	156	CCA (P) => CTA (L)	1
		586	196	196	CAT (H) => TAT (Y)	1
		611	204	204	TCA (S) => TTA (L)	0.8
		737	246	246	CCA (P) => CTA (L)	1
		746	249	249	TCT (S) => TTT (F)	1
		830	277	277	TCA (S) => TTA (L)	1
		836	279	279	TCA (S) => TTA (L)	1
		902	301	301	ACC (T) => ATC (I)	1
		1481	494	494	CCA (P) => CTA (L)	1	10
	ndhD	29	10	10	ACG (T) => ATG (M)	1
		701	234	234	TCG (S) => TTG (L)	1
		905	302	302	TCA (S) => TTA (L)	1
		1325	442	442	TCA (S) => TTA (L)	0.8	4
	ndhF	290	97	97	TCA (S) => TTA (L)	1
		2209	737	743	CTT (L) => TTT (F)	1	2
	ndhG	166	56	56	CAT (H) => TAT (Y)	0.8
		314	105	105	ACA (T) => ATA (I)	0.8	2
	petB	418	140	140	CGG (R) => TGG (W)	1
		611	204	204	CCA (P) => CTA (L)	1	2
	petG	104	35	35	TCG (S) => TTG (L)	1	1
	psaI	104	35	51	ACT (T) => ATT (I)	1	1
	psbE	214	72	72	CCT (P) => TCT (S)	1	1
	psbF	77	26	26	TCT (S) => TTT (F)	1	1
	rpl20	308	103	103	TCA (S) => TTA (L)	0.86	1
	rpoA	833	278	280	TCA (S) => TTA (L)	1	1
	rpoB	338	113	113	TCT (S) => TTT (F)	1
		551	184	185	TCA (S) => TTA (L)	1
		566	189	190	TCG (S) => TTG (L)	1
		1450	484	501	CCT (P) => TCT (S)	1
		2000	667	684	TCT (S) => TTT (F)	1
		2426	809	827	TCA (S) => TTA (L)	0.86	6
	rpoC1	41	14	14	TCA (S) => TTA (L)	1
		1447	483	500	CGT (R) => TGT (C)	1	2
	rpoC2	806	269	280	ACT (T) => ATT (I)	0.86
		1493	498	517	ACG (T) => ATG (M)	0.86
		1897	633	817	CCA (P) => TCA (S)	1
		2278	760	948	CGG (R) => TGG (W)	1
		2957	986	1186	ACT (T) => ATT (I)	1
		3524	1175	1385	ACT (T) => ATT (I)	0.86	6
	rps2	676	226	226	CGT (R) => TGT (C)	0.86	1
	rps14	80	27	27	TCA (S) => TTA (L)	1
		149	50	53	CCG (P) => CTG (L)	1	2	59
P. mashanense	accD	74	25	26	ACG (T) => ATG (M)	1
		785	262	288	TCG (S) => TTG (L)	0.8
		1186	396	434	CCA (P) => TCA (S)	1
		1394	465	503	CCT (P) => CTT (L)	1
							4
	atpA	791	264	264	CCC (P) => CTC (L)	1	1
	atpB	35	12	12	GCT (A) => GTT (V)	0.86
		1487	496	496	TCG (S) => TTG (L)	1	2
	ccsA	556	186	191	CTT (L) => TTT (F)	0.8	1
	matK	652	218	230	CAT (H) => TAT (Y)	1
		1003	335	347	CTT (L) => TTT (F)	0.86
		1025	342	354	GCG (A) => GTG (V)	0.86	3
	ndhA	107	36	36	CCT (P) => CTT (L)	1
		320	107	107	ACA (T) => ATA (I)	1
		566	189	189	TCA (S) => TTA (L)	1
		1073	358	358	TCC (S) => TTC (F)	1	4
	ndhB	149	50	50	TCA (S) => TTA (L)	1
		467	156	156	CCA (P) => CTA (L)	1
		586	196	196	CAT (H) => TAT (Y)	1
		611	204	204	TCA (S) => TTA (L)	0.8
		737	246	246	CCA (P) => CTA (L)	1
		746	249	249	TCT (S) => TTT (F)	1
		830	277	277	TCA (S) => TTA (L)	1
		836	279	279	TCA (S) => TTA (L)	1
		902	301	301	ACC (T) => ATC (I)	1
		1481	494	494	CCA (P) => CTA (L)	1	10
	ndhD	29	10	10	ACG (T) => ATG (M)	1
		701	234	234	TCG (S) => TTG (L)	1
		905	302	302	TCA (S) => TTA (L)	1
		1325	442	442	TCA (S) => TTA (L)	0.8	4
	ndhF	290	97	97	TCA (S) => TTA (L)	1	1
	ndhG	166	56	56	CAT (H) => TAT (Y)	0.8
		314	105	105	ACA (T) => ATA (I)	0.8	2
	petB	418	140	140	CGG (R) => TGG (W)	1
		611	204	204	CCA (P) => CTA (L)	1	2
	petG	104	35	35	TCG (S) => TTG (L)	1	1
	psaI	104	35	51	ACT (T) => ATT (I)	1	1
	psbE	214	72	72	CCT (P) => TCT (S)	1	1
	psbF	77	26	26	TCT (S) => TTT (F)	1	1
	rpl20	308	103	103	TCA (S) => TTA (L)	0.86	1
	rpoA	833	278	280	TCA (S) => TTA (L)	1	1
	rpoB	338	113	113	TCT (S) => TTT (F)	1
		551	184	185	TCA (S) => TTA (L)	1
		566	189	190	TCG (S) => TTG (L)	1
		1450	484	501	CCT (P) => TCT (S)	1
		2000	667	684	TCT (S) => TTT (F)	1
		2426	809	827	TCA (S) => TTA (L)	0.86	6
	rpoC1	41	14	14	TCA (S) => TTA (L)	1
		1447	483	500	CGT (R) => TGT (C)	1	2
	rpoC2	806	269	280	ACT (T) => ATT (I)	0.86
		1493	498	517	ACG (T) => ATG (M)	0.86
		1897	633	817	CCA (P) => TCA (S)	1
		2278	760	948	CGG (R) => TGG (W)	1
		2957	986	1186	ACT (T) => ATT (I)	1
		3524	1175	1385	ACT (T) => ATT (I)	0.86	6
	rps2	676	226	226	CGT (R) => TGT (C)	0.86	1
	rps14	80	27	27	TCA (S) => TTA (L)	1
		149	50	53	CCG (P) => CTG (L)	1	2	57
P. medicum	accD	74	25	26	ACG (T) => ATG (M)	1
		785	262	288	TCG (S) => TTG (L)	0.8
		1186	396	434	CCA (P) => TCA (S)	1
		1394	465	503	CCT (P) => CTT (L)	1	4
	atpA	791	264	264	CCC (P) => CTC (L)	1	1
	atpB	35	12	12	GCT (A) => GTT (V)	0.86
		1487	496	496	TCG (S) => TTG (L)	1	2
	ccsA	556	186	191	CTT (L) => TTT (F)	0.8	1
	matK	652	218	230	CAT (H) => TAT (Y)	1
		1003	335	347	CTT (L) => TTT (F)	0.86
		1025	342	354	GCG (A) => GTG (V)	0.86	3
	ndhA	107	36	36	CCT (P) => CTT (L)	1
		320	107	107	ACA (T) => ATA (I)	1
		566	189	189	TCA (S) => TTA (L)	1
		1073	358	358	TCC (S) => TTC (F)	1	4
	ndhB	149	50	50	TCA (S) => TTA (L)	1
		467	156	156	CCA (P) => CTA (L)	1
		586	196	196	CAT (H) => TAT (Y)	1
		611	204	204	TCA (S) => TTA (L)	0.8
		737	246	246	CCA (P) => CTA (L)	1
		746	249	249	TCT (S) => TTT (F)	1
		830	277	277	TCA (S) => TTA (L)	1
		836	279	279	TCA (S) => TTA (L)	1
		902	301	301	ACC (T) => ATC (I)	1
		1481	494	494	CCA (P) => CTA (L)	1	10
	ndhD	29	10	10	ACG (T) => ATG (M)	1
		701	234	234	TCG (S) => TTG (L)	1
		905	302	302	TCA (S) => TTA (L)	1
		1325	442	442	TCA (S) => TTA (L)	0.8	4
	ndhF	290	97	97	TCA (S) => TTA (L)	1
		2215	739	745	CTT (L) => TTT (F)	1
		2242	748	754	CTT (L) => TTT (F)	1	3
	ndhG	166	56	56	CAT (H) => TAT (Y)	0.8
		314	105	105	ACA (T) => ATA (I)	0.8	2
	petB	418	140	140	CGG (R) => TGG (W)	1
		611	204	204	CCA (P) => CTA (L)	1	2
	petG	104	35	35	TCG (S) => TTG (L)	1	1
	psaI	104	35	51	ACT (T) => ATT (I)	1	1
	psbE	214	72	72	CCT (P) => TCT (S)	1	1
	psbF	77	26	26	TCT (S) => TTT (F)	1	1
	rpl20	308	103	103	TCA (S) => TTA (L)	0.86	1
	rpoA	833	278	280	TCA (S) => TTA (L)	1	1
	rpoB	338	113	113	TCT (S) => TTT (F)	1
		551	184	185	TCA (S) => TTA (L)	1
		566	189	190	TCG (S) => TTG (L)	1
		1450	484	501	CCT (P) => TCT (S)	1
		2000	667	684	TCT (S) => TTT (F)	1
		2426	809	827	TCA (S) => TTA (L)	0.86	6
	rpoC1	41	14	14	TCA (S) => TTA (L)	1
		1447	483	500	CGT (R) => TGT (C)	1	2
	rpoC2	806	269	280	ACT (T) => ATT (I)	0.86
		1493	498	517	ACG (T) => ATG (M)	0.86
		1897	633	817	CCA (P) => TCA (S)	1
		2278	760	948	CGG (R) => TGG (W)	1
		2957	986	1186	ACT (T) => ATT (I)	1
		3524	1175	1385	ACT (T) => ATT (I)	0.86	6
	rps2	676	226	226	CGT (R) => TGT (C)	0.86	1
	rps14	80	27	27	TCA (S) => TTA (L)	1
		149	50	53	CCG (P) => CTG (L)	1	2	59
P. praeruptorum	accD	74	25	26	ACG (T) => ATG (M)	1
		785	262	288	TCG (S) => TTG (L)	0.8
		1007	336	374	GCG (A) => GTG (V)	1
		1186	396	434	CCA (P) => TCA (S)	1
		1394	465	503	CCT (P) => CTT (L)	1	5
	atpA	791	264	264	CCC (P) => CTC (L)	1	1
	atpB	35	12	12	GCT (A) => GTT (V)	0.86
		1487	496	496	TCG (S) => TTG (L)	1	2
	ccsA	556	186	191	CTT (L) => TTT (F)	0.8	1
	matK	640	214	229	CAT (H) => TAT (Y)	1
		991	331	346	CTT (L) => TTT (F)	0.86
		1013	338	353	GCG (A) => GTG (V)	0.86	3
	ndhA	107	36	36	CCT (P) => CTT (L)	1
		320	107	107	ACA (T) => ATA (I)	1
		566	189	189	TCA (S) => TTA (L)	1
		1073	358	358	TCC (S) => TTC (F)	1	4
	ndhB	149	50	50	TCA (S) => TTA (L)	1
		467	156	156	CCA (P) => CTA (L)	1
		586	196	196	CAT (H) => TAT (Y)	1
		611	204	204	TCA (S) => TTA (L)	0.8
		737	246	246	CCA (P) => CTA (L)	1
		746	249	249	TCT (S) => TTT (F)	1
		830	277	277	TCA (S) => TTA (L)	1
		836	279	279	TCA (S) => TTA (L)	1
		902	301	301	ACC (T) => ATC (I)	1
		1481	494	494	CCA (P) => CTA (L)	1	10
	ndhD	29	10	10	ACG (T) => ATG (M)	1
		701	234	234	TCG (S) => TTG (L)	1
		905	302	302	TCA (S) => TTA (L)	1
		1325	442	442	TCA (S) => TTA (L)	0.8	4
	ndhF	290	97	97	TCA (S) => TTA (L)	1
		2209	737	743	CTT (L) => TTT (F)	1	2
	ndhG	166	56	56	CAT (H) => TAT (Y)	0.8
		314	105	105	ACA (T) => ATA (I)	0.8	2
	petB	418	140	140	CGG (R) => TGG (W)	1
		611	204	204	CCA (P) => CTA (L)	1	2
	petG	104	35	35	TCG (S) => TTG (L)	1	1
	psaB	338	113	113	GCG (A) => GTG (V)	1	1
	psaI	104	35	51	ACT (T) => ATT (I)	1	1
	psbE	214	72	72	CCT (P) => TCT (S)	1	1
	psbF	77	26	26	TCT (S) => TTT (F)	1	1
	rpl20	308	103	103	TCA (S) => TTA (L)	0.86	1
	rpoA	833	278	280	TCA (S) => TTA (L)	1	1
	rpoB	338	113	113	TCT (S) => TTT (F)	1
		551	184	185	TCA (S) => TTA (L)	1
		566	189	190	TCG (S) => TTG (L)	1
		1450	484	501	CCT (P) => TCT (S)	1
		2426	809	827	TCA (S) => TTA (L)	0.86	5
	rpoC1	62	21	21	TCA (S) => TTA (L)	1
		1468	490	507	CGT (R) => TGT (C)	1	2
	rpoC2	818	273	284	ACT (T) => ATT (I)	0.86
		1505	502	521	ACG (T) => ATG (M)	0.86
		1909	637	821	CCA (P) => TCA (S)	1
		2290	764	952	CGG (R) => TGG (W)	1
		2969	990	1190	ACT (T) => ATT (I)	1
		3536	1179	1389	ACT (T) => ATT (I)	0.86	6
	rps2	676	226	226	CGT (R) => TGT (C)	0.86	1
	rps14	80	27	27	TCA (S) => TTA (L)	1
		149	50	53	CCG (P) => CTG (L)	1	2	59
P. terebinthaceum	accD	74	25	26	ACG (T) => ATG (M)	1
		785	262	288	TCG (S) => TTG (L)	0.8
		1186	396	434	CCA (P) => TCA (S)	1
		1394	465	503	CCT (P) => CTT (L)	1	4
	atpA	791	264	264	CCC (P) => CTC (L)	1	1
	atpB	35	12	12	GCT (A) => GTT (V)	0.86
		1487	496	496	TCG (S) => TTG (L)	1	2
	ccsA	556	186	191	CTT (L) => TTT (F)	0.8	1
	matK	640	214	229	CAT (H) => TAT (Y)	1
		991	331	346	CTT (L) => TTT (F)	0.86
		1013	338	353	GCG (A) => GTG (V)	0.86	3
	ndhA	107	36	36	CCT (P) => CTT (L)	1
		320	107	107	ACA (T) => ATA (I)	1
		566	189	189	TCA (S) => TTA (L)	1
		1073	358	358	TCC (S) => TTC (F)	1	4
	ndhB	149	50	50	TCA (S) => TTA (L)	1
		467	156	156	CCA (P) => CTA (L)	1
		586	196	196	CAT (H) => TAT (Y)	1
		611	204	204	TCA (S) => TTA (L)	0.8
		737	246	246	CCA (P) => CTA (L)	1
		746	249	249	TCT (S) => TTT (F)	1
		830	277	277	TCA (S) => TTA (L)	1
		836	279	279	TCA (S) => TTA (L)	1
		902	301	301	ACC (T) => ATC (I)	1
		1481	494	494	CCA (P) => CTA (L)	1	10
	ndhD	671	224	225	TCG (S) => TTG (L)	1
		875	292	293	TCA (S) => TTA (L)	1
		1295	432	433	TCA (S) => TTA (L)	0.8	3
	ndhF	290	97	97	TCA (S) => TTA (L)	1
		2209	737	743	CTT (L) => TTT (F)	1	2
	ndhG	166	56	56	CAT (H) => TAT (Y)	0.8
		314	105	105	ACA (T) => ATA (I)	0.8	2
	petB	418	140	140	CGG (R) => TGG (W)	1
		611	204	204	CCA (P) => CTA (L)	1	2
	petG	104	35	35	TCG (S) => TTG (L)	1	1
	psaI	104	35	51	ACT (T) => ATT (I)	1	1
	psbE	214	72	72	CCT (P) => TCT (S)	1	1
	psbF	77	26	26	TCT (S) => TTT (F)	1	1
	rpl20	308	103	103	TCA (S) => TTA (L)	0.86	1
	rpoA	833	278	280	TCA (S) => TTA (L)	1	1
	rpoB	338	113	113	TCT (S) => TTT (F)	1
		551	184	185	TCA (S) => TTA (L)	1
		566	189	190	TCG (S) => TTG (L)	1
		1450	484	501	CCT (P) => TCT (S)	1
		2000	667	684	TCT (S) => TTT (F)	1
		2426	809	827	TCA (S) => TTA (L)	0.86	6
	rpoC1	41	14	14	TCA (S) => TTA (L)	1
		1447	483	500	CGT (R) => TGT (C)	1	2
	rpoC2	806	269	280	ACT (T) => ATT (I)	0.86
		1493	498	517	ACG (T) => ATG (M)	0.86
		1897	633	817	CCA (P) => TCA (S)	1
		2278	760	948	CGG (R) => TGG (W)	1
		2957	986	1186	ACT (T) => ATT (I)	1
		3524	1175	1385	ACT (T) => ATT (I)	0.86	6
	rps2	676	226	226	CGT (R) => TGT (C)	0.86	1
	rps14	80	27	27	TCA (S) => TTA (L)	1
		149	50	53	CCG (P) => CTG (L)	1	2	57
