# Supplementary material for: The complete plastomes of seven Peucedanum plants: comparative and phylogenetic analyses for the Peucedanum genus
Source: BMC Plant Biol. 2022 Mar 7;22:101. doi: 10.1186/s12870-022-03488-x (PMC8900453; doi:10.1186/s12870-022-03488-x)
Supplement: Supplementary file 6 — Additional file 6: Table S5. Numbers of SSR motifs identified in the twelve Peucedanum plastomes. [file 12870_2022_3488_MOESM6_ESM.xls]

## Sheet: Sheet1
Table S5 Numbers of SSR motifs identified in the twelve Peucedanum plastomes.
Motif	P. ampliatum	P. angelicoides	P. chujaense	P. delavayi	P. harry-smithii var. grande	P. insolens	P. japonicum	P. longshengense	P. mashanense	P. medicum	P. praeruptorum	P. terebinthaceum
A/T	33	30	38	28	36	42	39	49	46	39	35	37
C/G	8	5	0	0	5	2	6	5	5	4	6	3
AG/CT	0	1	0	0	0	0	0	0	0	0	0	0
AT/AT	17	19	21	16	17	19	20	17	14	15	19	18
AAG/CTT	0	0	0	1	0	1	0	0	0	0	0	0
AAT/ATT	3	2	1	2	4	2	3	3	3	2	3	2
ACT/AGT	0	8	0	0	0	0	0	0	0	0	0	0
AAAG/CTTT	1	1	1	0	1	0	1	1	1	1	1	1
AAAT/ATTT	4	3	3	2	4	1	3	6	5	6	4	3
AAGG/CCTT	1	0	1	0	1	0	1	1	1	1	1	1
AATC/ATTG	1	1	1	1	1	0	1	1	1	1	1	1
AATT/AATT	0	0	0	1	0	0	0	0	1	0	0	0
ACCT/AGGT	2	2	2	2	2	2	2	2	2	2	2	2
AGAT/ATCT	0	0	0	2	0	1	0	0	0	0	0	0
AAAAC/GTTTT	0	0	0	0	0	0	0	0	0	0	0	1
AAAAT/ATTTT	0	2	1	2	0	0	0	1	1	3	0	2
AAATC/ATTTG	0	0	1	0	0	0	0	0	0	0	0	1
AAATT/AATTT	0	1	0	0	0	0	0	0	0	0	0	0
AATAT/ATATT	0	0	0	0	0	0	0	0	0	1	0	0
AATCT/AGATT	0	1	0	0	0	0	0	0	0	0	0	0
ACTAT/AGTAT	0	0	0	0	0	0	0	1	0	0	0	0
ATATC/ATATG	2	0	0	0	2	0	1	0	0	0	2	0
AATATT/AATATT	0	0	0	0	0	0	0	0	1	0	0	0
AATCCT/AGGATT	0	0	0	0	0	0	2	0	0	0	0	0
ATATCC/ATATGG	0	0	0	0	0	0	0	2	0	0	0	0
