# Supplementary material for: The complete plastomes of seven Peucedanum plants: comparative and phylogenetic analyses for the Peucedanum genus
Source: BMC Plant Biol. 2022 Mar 7;22:101. doi: 10.1186/s12870-022-03488-x (PMC8900453; doi:10.1186/s12870-022-03488-x)
Supplement: Supplementary file 7 — Additional file 7: Table S6. Taxa newly sequenced in the present study with source, voucher and GenBank accession numbers. [file 12870_2022_3488_MOESM7_ESM.xls]

## Sheet: Sheet1
Table S6 Taxa newly sequenced in the present study with source, voucher and GenBank accession numbers.
Taxa	Locality	Voucher information	Herbarium information	GenBank Accession
Peucedanum ampliatum	Huaying, Shanxi, China	JQP19082505	Sichuan University	OK336475
Peucedanum angelicoides	Xichou,Yunnan, China	LZL2020085	Sichuan University	OK336474
Peucedanum harry-smithii var. grande	Huaying, Shanxi, China	JQP19082303	Sichuan University	OK336476
Peucedanum japonicum	Chengdu, Sichuan, China	LCK2020001	Sichuan University	OK336477
Peucedanum longshengense	Rongshui, Guangxi, China	LCK2020003	Sichuan University	OK336479
Peucedanum mashanense	Mashan, Guangxi, China	LCK2020002	Sichuan University	OK336478
Peucedanum medicum	Xingan, Guangxi, China	LCK2020004	Sichuan University	OK336473
