# Supplementary material for: The complete plastomes of seven Peucedanum plants: comparative and phylogenetic analyses for the Peucedanum genus
Source: BMC Plant Biol. 2022 Mar 7;22:101. doi: 10.1186/s12870-022-03488-x (PMC8900453; doi:10.1186/s12870-022-03488-x)
Supplement: Supplementary file 8 — Additional file 8: Table S7. Plastomes included in phylogenetic analyses with GenBank accession. [file 12870_2022_3488_MOESM8_ESM.xlsx]

## Sheet: Sheet1
Table S7 Plastomes included in phylogenetic analyses with GenBank accession.
Taxa	GenBank Accession
Angelica apaensis	MT921966
Angelica dahurica	MT921979
Angelica decursiva	MT921964
Angelica gigas	MH793272
Angelica kangdingensis	MT921965
Angelica laxifoliata	MT921969
Angelica maowenensis	MT921967
Angelica megaphylla	MT921962
Angelica nitida	MT921975
Angelica polymorpha	MT921961
Angelica pseudoselinum	MT921968
Angelica valida	MT921963
Anthriscus cerefolium	GU456628
Carum carvi	KR048286
Cicuta virosa	KX352466
Cryptotaenia japonica	MK629764
Ledebouriella seseloides	KT153021
Ligusticum hispidum	MT409614
Ligusticum involucratum	MT409615
Ligusticum likiangense	MT409616
Ligusticum scapiforme	MT409618
Ligusticum thomsonii	MT409619
Melanosciadium pimpinelloideum	MN810920
Peucedanum chujaense	MT233391
Peucedanum delavayi	MT843765
Peucedanum insolens	KU041143
Peucedanum praeruptorum	MN016968
Peucedanum terebinthaceum	MT671397
Pterygopleurum neurophyllum	KT983257
Saposhnikovia divaricata	MN539269
Semenovia transiliensis	MN267864
Seseli montanum	KM035851
